# Supplementary material for: PBX3-HMGCR Axis Promotes Hepatocellular Carcinoma Progression Through Enhancing De Novo Cholesterol Biosynthesis
Source: Int J Mol Sci. 2025 May 29;26(11):5210. doi: 10.3390/ijms26115210 (PMC12154334; doi:10.3390/ijms26115210)
Supplement: Supplementary file 1 [file ijms-26-05210-s001.zip]

Archive with 1 entries (1 files):
- ijms-3520022-supplementary.pdf
